# Supplementary material for: Photocatalytic Activity of TiO2 Coatings Obtained at Room Temperature on a Polymethyl Methacrylate Substrate
Source: Int J Mol Sci. 2022 Oct 26;23(21):12936. doi: 10.3390/ijms232112936 (PMC9655194; doi:10.3390/ijms232112936)
Supplement: Supplementary file 1 [file ijms-23-12936-s001.zip]

Archive with 1 entries (1 files):
- ijms-1977453-supplementary.pdf
